# Supplementary material for: Prevalence of Undernutrition in Community-Dwelling Older Adults in The Netherlands: Application of the SNAQ65+ Screening Tool and GLIM Consensus Criteria
Source: Nutrients. 2023 Sep 9;15(18):3917. doi: 10.3390/nu15183917 (PMC10537760; doi:10.3390/nu15183917)
Supplement: Supplementary file 1 [file nutrients-15-03917-s001.zip]

Archive with 1 entries (1 files):
- nutrients-2594548-supplementary.pdf
